# Supplementary material for: A super-SILAC based proteomics analysis of diffuse large B-cell lymphoma-NOS patient samples to identify new proteins that discriminate GCB and non-GCB lymphomas
Source: PLoS One. 2019 Oct 11;14(10):e0223260. doi: 10.1371/journal.pone.0223260 (PMC6788715; doi:10.1371/journal.pone.0223260)
Supplement: S4 Table — (XLSX) [file pone.0223260.s007.xlsx]

## Sheet: organized
						GCB patients					non GCB patients
Gene	p ( [GCB] vs [non-GCB] )	Regulation	FC (abs)	FC	Log FC	patient 8	patient 9	patient 10	Patient 11	Patient 12	patient 1	Patient 13	patient 2	patient 3	patient 5	patient 6	patient 7		overlap Deeb et al. 2012 (ref. 9)	overlap Deeb et al. 2015 (ref. 10)
RPL23	7.45953e-05	down	48.4216	-48.4216	-5.59758	7.70044	7.10852	6.12928	8.31288	6.80735	12.5292	15.1886	12.3942	14.6978	12.674	12.4773	9.7039
ARMC6	0.00953046	down	10.4328	-10.4328	-3.38306	7.87652	8.60363	10.4471	7.39232	8.65464	13.8677	8.09276	12.7647	10.3674	11.7952	12.8327	14.1248
STX4	0.00379454	down	6.8592	-6.8592	-2.77804	7.84549	8.07146	4.75489	8.80735	7.53138	10.0821	9.62571	8.41785	10.3815	10.0674	11.03	11.6564
XPNP1	0.0154815	down	6.19528	-6.19528	-2.63117	10.3117	8.99152	9.32867	10.3685	8.15987	10.9556	9.04985	14.7377	11.3292	12.8767	13.3489	12.1447
CCDC12	0.0426555	down	5.82539	-5.82539	-2.54235	12.6411	6.56986	6.06609	8.13955	10.9151	11.66	11.5892	11.865	11.8857	12.0039	10.6284	10.2288
ICAM3	0.00320544	down	5.74691	-5.74691	-2.52279	8.61102	8.14466	7.73471	8.66534	7.71425	12.4445	8.45533	10.0634	10.7448	12.4242	10.3987	10.3465
PSMD12	0.00871729	down	5.62405	-5.62405	-2.49161	8.0607	6.62936	6.79442	6.26679	6.64386	10.255	7.31288	10.4491	7.72792	9.26679	11.8178	8.76487
CCDC43	0.00679147	down	5.49957	-5.49957	-2.45932	7.19967	9.63481	7.21917	8.45533	9.8933	9.70044	10.8826	11.6768	9.51767	10.7254	11	13.0755
NDRG3	0.00295345	down	5.47028	-5.47028	-2.45161		9.1472	8.49586	8.37504	9.37287	10.3619	9.15987	11.8021	12.2805	11.4414	12.0617	11.988
ADPGK	0.0412257	down	5.43706	-5.43706	-2.44283	8.3443	9.25974	9.35094	10.4998	10.7871	14.1244	10.1536	11.3055	12.7247	11.9741	15.2477	9.10852
GMFG	0.00443475	down	5.36827	-5.36827	-2.42446	9.48382	9.21674	10.0238	8.29002	8.16491	12.8124	8.7211	12.0379	11.2414	12.1141	11.4157	11.8796
NDUFS4	0.0147776	down	5.08587	-5.08587	-2.34649	6.24793	7.57743	6.75489	10.0224		9.47371	8.21432	10.1972	9.70908	10.7271	10.9915	10.6671
PPIH	0.0466367	down	4.99063	-4.99063	-2.31922	10.5812	6.22882	10.1421	7.25739	9.8719	8.45943	9.70563	12.9885	10.8773	11.445	11.9816	12.4911
C14orf166	0.0375118	down	4.80203	-4.80203	-2.26364	9.34651	8.19967	6.59991	7.09803	9.95128	12.6495	7.49185	11.3404	9.59432	11.8994	10.8226	9.7211
CKAP4	0.0141197	down	4.70258	-4.70258	-2.23345	12.2146	13.1741	9.01123	11.2336	13.4657	13.0131	13.2572	14.967	13.5805	14.6851	14.1776	14.6926
EIF4B	0.00810238	down	4.62985	-4.62985	-2.21096	10.3576	10.3674	9.65105	9.32867	9.29232	9.9263	10.6202	12.8562	11.5906	13.924	13.0956	12.0597
TMSB10	0.0109343	down	4.43552	-4.43552	-2.1491	7.2384		6.35755	7.56224	7	10.0375		7.70044	7.89482	10.0485	8.87036	10.5803
ALDH18A1	0.00558597	down	4.27051	-4.27051	-2.09441	7.94251	8.95128	7.29462	5.90689	9.14466	9.82337	10.8819	11.0147	9.97585	9.31967	9.07949	9.50184
HMGB2	0.0062843	down	4.18997	-4.18997	-2.06694	6.10852	5.75489	7.45943	6.33985	6.22882	9.06609	6.70044	9.48382	8.59246	7.67243	10.1176	7.48382
PRMT1	0.0223351	down	4.13114	-4.13114	-2.04654	8.87345	10.9396	9.69871	9.27146	8.14466	13.0721	9.24793	10.4471	12.9674	12.4458	11.1466	10.6978
PPP5C	0.0407475	down	4.06064	-4.06064	-2.02171	10.7372	8.38802	9.78953	9.77149	9.6865	12.892	8.06609	11.9333	11.0231	12.6786	11.9538	13.327
LIN7C	0.00987982	down	3.96137	-3.96137	-1.986	5.90689	7	6.22882	9.23122	6.47573	10.255	9.92926	7.84549	8.59991	8.53916	8.5157	8.99718
PDCD4	0.000456321	down	3.8309	-3.8309	-1.93769	8.45121	9.59991	8.49586	10.3049	9.33316	11.6087	10.1762	11.2366	10.8872	11.8533	11.1824	11.2784
CSNK2B	0.0140385	down	3.82845	-3.82845	-1.93676	9.40088	7.2384	6.40939	6.61471		9.55651	7.74819	9.72281	8.98584	9.90539	9.5216	10.0279
SACM1L	0.0402971	down	3.6098	-3.6098	-1.85192	9.11374	8.13443	9.49985	9.00282	10.9054	11.1427	12.1039		13.4464	10.8463	10.314	9.24555
USP11	0.0109782	down	3.60371	-3.60371	-1.84948	9.18983	9.27612	9.17742	8.5812		10.8811	8.92481	11.8218	10.9144	11.8952		10.9965
LANCL1	0.0495072	down	3.4172	-3.4172	-1.77282	9.13955	8.86109	8.47168	7.93074	7.56224	12.9189	10.2527	8.17991	11.2703	10.0607	10.2889	8.18983
PSMB7	0.00271159	down	3.40278	-3.40278	-1.76671	7.24793	8.01681	7.30378	7.93074	8.43879	10.9498	8.01681	8.97728	9.70044	9.68825	9.87345	9.67419
ARHGAP25	0.0333096	down	3.39815	-3.39815	-1.76475	10.8634	9.02791	9.86109	11.6991	7.49985	11.1351	10.8956	10.9571	11.9114	10.891	13.1791	11.9159		X	X
TWF2	0.0193198	down	3.33189	-3.33189	-1.73634	8.76819	9.92778	9.29002	9.96145	8.13443	10.3332	9.15229	9.68124	11.8922	12.221	11.8868	11.5023
RFC3	0.041103	down	3.26981	-3.26981	-1.70921	7.61471	7.50779	6.85798	6.94251		11.0105	8.82655	6.71425	8.69	8.82972	10.2095	8.29921
DRG1	0.0464628	down	3.26216	-3.26216	-1.70583	7.71425	5.42626	7.03342	7.57743	9.61102	10.3587	8.5157	10.6448	7.82655	8.09276	8.99435	9.81538
HMGCS1	0.00220532	down	3.247	-3.247	-1.69911	8.87958	8.63662	9.78464	8.05528	7.94251	11.4998	9.56796	10.983	10.128	10.5603	9.86882	9.90388
HDGF	0.0280746	down	3.24566	-3.24566	-1.69851	6.79442	6.84549	6.6865	8.2854	8.69697	10.5517	8.75822	9.19476	7.54689	7.65821	10.1737	10.2384
RGS10	0.0253922	down	3.22831	-3.22831	-1.69078	8.56605	6.37504	6.12928	8.36194	7.18982	7.33985	10.7039	9.01959	8.50779	8.32193	9.46352	9.74987
BAX	0.00690022	down	3.21966	-3.21966	-1.68691	6.52356	6.85798	5.67243	6.67243	7.06609	7.60733	8.02237	6.9542	10.1007	8.82337	7.8392	8.37069
ACTR2	0.00152134	down	3.19908	-3.19908	-1.67766	8.12928	8.36632	9.8857	7.73471	9.21674	11.0694	10.23	10.4808	10.7398	9.62022	10.2819	9.98726
SSR3	0.0446524	down	3.15949	-3.15949	-1.65969	9.15987	8.61471	8.04439	8.29002	8.40939	12.0755	7.65821	10.5746	9.63662	11.3298	8.77149	11.0974
NAP1L1	0.0236087	down	3.13735	-3.13735	-1.64955	7.12928	6.18982	6.14975	7.02237	6.9542	8.42627	11.0954	7.77479	7.37504	7.35755	8.59991	7.74147			X
PPIB	0.0158723	down	3.13268	-3.13268	-1.6474	7.54689	6.42626	4.90689	7.56224	6.80735	9.8933	7.59246	8.8009	7.96578	7.40088	7.74147	8.6865
ETFA	0.00766725	down	3.11331	-3.11331	-1.63845	9.42627	8.02237	8.14975	9.98299	7.3837	10.4584	9.33092	9.92926	10.7185	10.8595	9.50184	10.8218
ATXN10	0.0446076	down	3.0463	-3.0463	-1.60706	8.31288	10.3652	6.16993	8.35755	7	11.1098	9.89936	8.55459	10.1836	9.23362	9.3443	9.21189
ISG20	0.000714767	down	3.00727	-3.00727	-1.58846	9.04439		9.44501	9.15229	7.97728	10.5078	9.83289	10.0967	11.032	10.7474	10.421	10.8146
SUCLA2	0.0157058	down	3.00132	-3.00132	-1.5856	6.67243	9.59991	7.88874	7.88874	8.45943	11.4767	8.93958	9.61471	9.47573	9.08746	9.63481	9.58308
RHOU	0.0457141	down	2.95359	-2.95359	-1.56247	6.37504	6.20945	5.61471	7.12928	6.79442	7.36632	5.12928	8.7879	9.38802	8.74147	7.75489	8.74147
SUB1	0.0139497	down	2.91517	-2.91517	-1.54358	5.85798	7.08746	5.9542	7.6865	7.82655	7.50779	7.59991	7.80735	9.06339	9.71081	8.25739	9.03617			X
CYB5R2	0.0152146	down	2.87987	-2.87987	-1.526	9.0954	7.56224	9.75989	7.82655	10.1267	9.67243	11.0921	11.3592	9.75322	9.82177	10.5603	10.5421			X
CAPRIN1	0.0380759	down	2.83307	-2.83307	-1.50237	10.5746	10.6698	8.15987	9.09803	10.0993	10.4625	10.1787	11.5103	10.236	10.865	12.6691	12.6373
COPS2	0.0473934	down	2.82412	-2.82412	-1.4978	9.07682	8.42206	9.8933	8.9542	9.93369	11.7879	8.37938	11.668	9.25739	11.117	11.5445	11.5226
ACLY	0.0159047	down	2.82284	-2.82284	-1.49715	9.77643	10.1935	10.5118	9.61287	8.82972	13.042	10.2796	11.0021	11.1805	12.2249	10.9388	10.3061
TPP1	0.00293787	down	2.80415	-2.80415	-1.48756	9.04712	9.93664	8.40088	9.04439	8.08215	11.6175	10.5962	10.1712	9.85331	9.96434	10.0403	10.4858
ACTL6A	0.0278765	down	2.79246	-2.79246	-1.48154	6.79442	7.11894	7.22882	7.85175	6.72792	7.27612	9.63662	8.90388	10.7048	7.59991	8.35315	7.90689
COPB1	0.0228561	down	2.69519	-2.69519	-1.43039	9.11374	9.92333	10.032	9.84235	9.35535	12.9819	10.0375	10.6138	9.57175	11.5328	11.3982	11.4502
UBL4A	0.0458445	down	2.66907	-2.66907	-1.41634	8.08746		8.2384	10.0265	7.47573	9.71081	9.03617	10.421	10.2562	9.92184	11.2597	8.50779
LMAN2	0.000242965	down	2.63654	-2.63654	-1.39864	7.73471	8.18983	8.33985	8.93664	8.00563	9.29462	9.07414	9.56033	9.73978	9.47573	10.1319	10.2033
SNRPF	0.0135054	down	2.60449	-2.60449	-1.381	6.50779	7.9542	7.18982	6.85798	6.40939	9.42206	8.18488	6.78136	9.33985	8.16992	8.37504	8.28077
RPS12	0.0264517	down	2.5467	-2.5467	-1.34863	5.85798	7.01123	4.80736	7.47573	6.53916	8.83289	6.56986	6.85798	7.7879	7.91886	8.09276	7.74819
SEPT9	0.0380756	down	2.515	-2.515	-1.33056	9.783	6.97728	7.11894	8.10329	7.2384	8.22882	9.633	9.783	7.92481	9.27845	9.62022	9.75489
NUDT1	0.031884	down	2.50214	-2.50214	-1.32316	7.98299	6.10852	8.55459	7.01123	8.74483	9.71768	8.05528	9.45738	7.85798	9.54882	9.09803	9.29002
COX6B1	0.0286063	down	2.47421	-2.47421	-1.30697	8.12412	6.89482	7.03342	7.90689	5.90689	9.33092	8.02237	8.13955	8.08215	7.83289	7.88874	10.0647
CBX1	0.0461508	down	2.46961	-2.46961	-1.30428	7.10852	8.10852	8.07146	10.5821	8.24317	9.64926	10.9809	8.93664	10.2935	9.64386	9.16742	9.41785
EMC2	0.00574957	down	2.4497	-2.4497	-1.2926	8.2384	8.37069	8.39661	8.08746		9.04712	8.87345	10.3987	9.00282	9.14975	10.1046	10.3848
TMED5	0.0471818	down	2.42547	-2.42547	-1.27827	8.03342	5.80735	5.64386	6.42626		7.04439	6.98869	8.79442	6.9542	8.52748	8.01123	7.97154
SNRPA1	0.0266666	down	2.42346	-2.42346	-1.27707	8.71768	7.30378	8.23362	7.32193	8.99152	9.82496	9.04166	9.33985	9.59619	10.9851	8.62571	8.32193
UQCRB	0.03172	down	2.40992	-2.40992	-1.26898	8.61471		7.16993	8.9542	7.74819	9.79116	8.01681	9.90989	8.49985	9.75154	9.95855	9.80735
EVL	0.0136083	down	2.40813	-2.40813	-1.26791	8.62571	9.14975	9.05528	10.6147	9.03342	10.4584	11.6755	9.88417	10.7599	10.1033	9.84235	11.2222
PSMC3	0.00258362	down	2.40773	-2.40773	-1.26768	7.93664	8.82655	8.89482	7.40088	8.37938	10.2656	8.82018	9.3443	9.7879	9.94983	9.36413	9.35535
SF3B2	0.0379832	down	2.39415	-2.39415	-1.25951	8.87345	9.02237	9.17742	9.70908	8.92184	11.7469	8.73132	10.9851	9.81538	11.4041	9.31061	10.809
RPSA	0.0235677	down	2.34483	-2.34483	-1.22948	5.85798	6.30378	5.12928	7.32193	6.89482	8.41363	6.74147	6.52356	7.89482	8.13443	7.90087	7.10852
GSTO1	0.0105553	down	2.33659	-2.33659	-1.2244	6.50779	7.10852	6.47573	5.39232	6.94251	7.15987	8.77149	7.29462	7.98869	7.24793	7.13955	8.36632
ANXA2	0.0263127	down	2.30002	-2.30002	-1.20164	7.25739	6.62936	6.2854	8.65464	7.17991	7.64386	7.66534	8.8857	8.3443	8.08746	8.59246	9.60177
RAB5A	0.0267593	down	2.27126	-2.27126	-1.18349	7.06609	7.45121	7.96578	7.67243	6.90689	7.94251	10.0888	8.97728	7.12928	8.78136	8.21917	9.03342
PPT1	0.00519564	down	2.26193	-2.26193	-1.17755	8.49185	7.84549	8.16491	8.57743	8.87958	9.87958	8.25267	9.99435	9.39017	10.0795	9.35755	10.032
HSPA4	0.0450255	down	2.23392	-2.23392	-1.15958	9.64566	8.04985	8.27146	8.15482	8.58872	10.1573	7.91886	9.2738	9.87652	9.35315	10.3399	10.9922
SNRPD1	0.0261766	down	2.18613	-2.18613	-1.12838	9.33985	7.87036	9.03067	9.31288	7.12928	9.45121	9.53138	9.99577	10.4367	10.0375	9.05257	9.14975
CD40	0.031078	down	2.10543	-2.10543	-1.07412	6.79442	6.26679	7.13955	6.84549	7.11894	7.94251	6.02237	8.54303	7.90689	8.81698	8.16992	7.94837
CD81	0.0479273	down	2.09367	-2.09367	-1.06603	6.33985	5.67243	4.80736	5.90689	5.64386	7.6865	5.2854	7.05528	6.44294	7.70044	5.78136	7.22882		X
RAB11A	0.0344339	down	2.09006	-2.09006	-1.06354	8.04985	6.55459	7.09803	8.51175	7.62205	9.33762	7.99435	7.87036	8.53528	8.11374	9.79604	8.76819
EIF3E	0.0048706	down	2.08815	-2.08815	-1.06223	10.8431	10.3151	9.44501	9.7364	10.0526	11.7322	10.5736	11.1724	10.5479	10.9636	11.3055	11.6896
EBP	0.0182927	down	2.07565	-2.07565	-1.05356	6.80735	6.20945	6.35755	7.41785	6.18982	6.22882	7.49985	7.45121	7.82018	8.13955	8.09276	8.31741
WARS	0.0466962	down	2.07223	-2.07223	-1.05118	7	7.37504	5.93074	8.45121	8.12412	8.84862	8.43463	8.56986	7.11894	8.88264	8.2854	8.85175
PPIL1	0.0498872	down	2.04981	-2.04981	-1.03549	7.10852		7.8009	7.80735	7.53138	8.30378	10.4346	7.91289	7.93074	8.58496	8.30834	8.70736
TPD52L2	0.0198721	down	2.00352	-2.00352	-1.00254	8.91289	8.25267	7.93074	9.2503	8.37504	10.137	8.20457	10.2021	9.80735	9.66888	9.39661	9.41151
CPSF6	0.00682594	up	2.00268	2.00268	1.00193	9.47371	9.49385	8.42627	8.97728	9.04985	8.40088	8.79442	7.40939	7.40939	8.07682	8.56605	7.91886
DDOST	0.0417335	up	2.02265	2.02265	1.01624	9.62388	10.3432	9.13699	11.5304	8.69697	8.57365	8.7039	8.73809	8.80413	9.26679	8.56224	9.3015
MTX1	0.0432346	up	2.04475	2.04475	1.03193	9.22641	9.73809	11.0369	8.57743	8.37938	8.94251	7.94251	7.94837	8.30378	8.94251	8.53138	7.90689
MCM6	0.034739	up	2.05964	2.05964	1.04239	9.82655	10.3015	9.93369	9.46557	8.75489	8.60733	10.1447	7.56224	8.30378	8.33539	9.06878	8.27612
OSBPL8	0.0199271	up	2.07314	2.07314	1.05181	11.265	11.4147	10.3783	9.93516	11.5981	10.2889	10.3061	10.1497	9.07146	9.98584		9.39661
UBE2M	0.0437594	up	2.17348	2.17348	1.12001	10.2252	10.6636	8.92184	8.88264	8.83289	8.39661	9.12412	6.90689	9.35755	8.12412	8.17991	8.60733
PIP4K2A	0.0110932	up	2.23598	2.23598	1.16091	9.5411	9.94398	9.85175	11.0539	10.7499	9.49785	10.1762	9.31061	8.66534	8.91886	8.41785	8.48382
CASP3	0.0229102	up	2.24579	2.24579	1.16722	9.29692	10.4767	10.3174	10.058	10.7846	7.94251	10.6457	8.91289	8.44708	9.29232	8.85175	9.04439
MAP2K2	0.0227315	up	2.3209	2.3209	1.21468	9.66888	10.0661	11.6262	11.464	9.60363	8.85798	8.77808	8.38802	9.75822	9.75656	9.48985	9.86882
CCDC47	0.0310113	up	2.34884	2.34884	1.23195	10.1536	10.8895	11.3581	11.9476	11.0894	9.8392	10.6055	8.70736	10.6564	11.0327	9.37721	8.77149
ANKRD13A	0.037477	up	2.41584	2.41584	1.27252	10.1421	10.7254	10.4305	10.2527	9.42417	9.04712	10.6786	9.01959	9.16742	8.04439		7.57743			X
IDE	0.00630727	up	2.49844	2.49844	1.32103	9.63844	9.84862	9.44294	9.80252	9.82814	6.83289	8.91886	8.52356	9.40301	7.83289	8.71081	8.5157
DHFR	0.0478258	up	2.61149	2.61149	1.38487	10.4136	7.26679	8.29462	9.76819	8.33092	7.77479	6.30378	8.52748	7.44294	8.40514	7.12928	6.42626
UBE2K	0.000978078	up	2.64395	2.64395	1.40269	9.67419	9.08215	9.26913	10.3487	9.87805	7.75489	8.25739	8.58496	8.92481	7.7211	7.69349	8.79766
RRM2	0.0135862	up	2.64552	2.64552	1.40355	13.0329	10.7177	11.1376	10.5906	12.2375	9.35755	10.4878	10.6129	9.74651	10.9535	10.128	9.69174
PMPCB	0.0442348	up	2.65821	2.65821	1.41046	11.3146	11.0175	8.53138	10.783	12.5734	9.04985	9.20457	9.67596	10.1749	8.31741	9.94837	9.66356
SLC1A5	0.0498098	up	2.73575	2.73575	1.45194	8.67243	9.2384	9.93664	10.9381	9.49985	8.96578	10.4147	7.36632	8.224	7.12928	8.55459	6.78136
CD37	0.0147493	up	2.78997	2.78997	1.48025	9.64746	11.3482	10.9403	10.2889	10.3761	7.04439	10.0593	9.60363	9.58308	8.81698	9.07146	9.10066
NAPA	0.0382851	up	2.853	2.853	1.51248	8.49586	10.0485	10.1923	7.2384	9.71081	7.02237	5.97728	7.71425	7.26679	8.69	8.21432	8.48784
SGTA	0.0103254	up	2.87339	2.87339	1.52275	11.0382	12.378	11.7249	11.5925	12.4265	10.2408	10.4471	10.8994	9.59246	8.633	10.8122	11.5401
NAMPT	0.0168806	up	2.87509	2.87509	1.52361	9.75154	9.99718	10.1824	12.0137	10.9106	8.47573	10.9211	8.53138	9.18488	9.24079	8.23362	8.74483
COPG1	0.027686	up	2.91615	2.91615	1.54406	12.9453	10.0993	12.0126	12.3864	10.7448	9.38586	11.4105	8.75154	10.137	11.014	10.0362	9.92035
AFP	0.0160433	up	2.92272	2.92272	1.54731	7.62205	9.58496	9.72451	7.99435	10.4126	6.47573	8.5157	7.09803	7.21917	7.63663	7.75489	7.94251
NCLN	0.0205672	up	2.92296	2.92296	1.54743	10.0593	8.40514	9.88111	11.1762	10.9993	7.52356	8.37504	8.02237	7.86419	8.93074	9.92184	9.25974
RAB3GAP2	0.00695119	up	3.00769	3.00769	1.58866	10.8588	9.56605	10.3185	11.2662	9.70044	7.57743	9.00563	9.65642	7.61471	9.57554	8.91886	8.92481
H2BFS	0.0399144	up	3.05651	3.05651	1.61189		12.0526	10.6275	10.7599	11.5555	8.9571	10.058	11.1712	9.76487	7.7211	10.1497
HEXB	0.03471	up	3.08669	3.08669	1.62606	9.79928	10.1637	11.8819	9.96289		9.53333	9.64386	8.56986	8.61471	9.87345	8.87345	6.67243
EEF1D	0.0398085	up	3.10883	3.10883	1.63637	9.56033	7.45943	11.7125	9.07682	9.76653	7.42626	6.59991	7.12928	7.91289	8.93074	8.25739	8.89482
FUNDC2	0.0230381	up	3.3227	3.3227	1.73235	9.74483		11.3896	11.6448	9.91139	9.91289	9.45327	8.54689	7.65105	10.1046	7.60733	9.30606
SCRN1	0.0249066	up	3.38456	3.38456	1.75897	9.18239	8.7211	11.6839	11.7112	10.8122	9.24079	10.5488	8.32193	8.09276	8.05528	8.13955	8.24317			X
PIK3R1	0.000109318	up	3.51207	3.51207	1.81232	10.8903	10.8494	11.2586	11.2058		9.52748	10.0334	8.77479	8.90689	9.22159	8.57365	9.633
ENO2	0.00141603	up	3.5349	3.5349	1.82167	12.2828	9.86419	10.0539	10.2691	10.952	8.73132	8.58496	8.30834	9.57365	9.03342	8.53138	9.27612
PDS5A	0.00705011	up	3.80211	3.80211	1.9268	10.2946	8.87652	12.3295	11.0272	11.6262	7.81378	9.01681	8.62936	9.88417	9.27146	8.633	9.07949
PDXDC1	0.000568495	up	3.82119	3.82119	1.93402	11.6904	10.6528	12.2073	11.3066	9.68475	9.36194	9.41151	9.30378	8.51964	9.27845	8.99435	9.35094
PRKDC	0.0450749	up	4.2737	4.2737	2.09549	10.2119	12.8335	12.2381	11.4898	13.9636	11.23	13.0255	10.4939	8.55075	8.3837	9.39874	9.28077
DNP	0.000956293	up	4.30803	4.30803	2.10703	12.7822	13.4689	13.0593	13.0903		12.1206	11.736	11.1917	10.4543	9.66356	10.568	11.218
TIMM44	0.00403455	up	4.5332	4.5332	2.18053	10.7822	10.1586	12.2098	12.5474	10.9091	9.18488	11.3242	8.88874	8.77149	8.30378	8.75822	8.75489
AFG3L2	0.0171384	up	4.66052	4.66052	2.22049	13.6898	10.9099	8.90388	11.1351	13.0967	8.23362	9.14211	9.83605	9.64566	8.90388	10.4533	9.07146
CYCS	0.0154086	up	5.12107	5.12107	2.35645	11.0788	14.5621	11.9901	11.7628	12.7436	9.56415	13.0179	8.69697	9.73809	9.78627	9.20701	10.4868
UFL1	0.0287459	up	5.33922	5.33922	2.41663	14.6993	14.4531	13.4314	13.3369	12.4257	9.96723	12.8941	13.9807	9.85175	9.20457	9.89482	12.9755
ANXA4	0.038479	up	5.5571	5.5571	2.47433	8.67596	11.5517	14.9426	12.8063	13.211	7.89482	11.4325	8.86419	10.0647	11.2113	9.09011	9.78464
CAPN1	0.00154982	up	5.64651	5.64651	2.49736	12.0918	11.8653	10.1774	9.07949	10.9374	7.94837	8.57743	9.73978	7.47573	8.70044	7.56224	8.32643
GCDH	0.00784883	up	5.75624	5.75624	2.52513	12.2456	11.0512	9.54496	9.18983	11.6764	9.0607	7.76818	7.16993	9.0607	6.24793	8.17991	10.0279
PHPT1	9.46078e-05	up	6.24099	6.24099	2.64178	10.9844		12.1849	10.809	11.0808	9.11634		9.10852	7.75489	8.43045	8.94837	8.37938
PSAP	0.00831477	up	6.52719	6.52719	2.70646	12.5294		12.4157	10.8368	10.9737	7.62205	10.1611	10.1408	8.27146	9.30606	6.82018	10.5555
PSMG4	0.0359802	up	8.1531	8.1531	3.02735	11.0244		13.915	10.4147	10.3421	7.44294	7.46761	10.858	6.37504	10.888	7.34873
ADK	0.00278613	up	10.5333	10.5333	3.39689	13.1458	9.74147	12.8404	12.9451	11.2046	6.72792	10.2095	6.53916	9.56224	8.11894	9.18488	9.70736
GLMN	0.0264636	up	15.2014	15.2014	3.92613	13.5732	14.9636	13.409	12.2104	13.1015	6.76818	13.8333	7.06609	10.3309	12.4956		6.65821
GLB1	0.00259621	up	32.868	32.868	5.03861	14.7806	15.8776	14.379	14.9373		11.1812	13.5758	8.36632	7.70044	8.36632	10.5401

## Sheet: overlap Deeb 2012.
overlap complete protein list (4289) with Deeb et al. 2012 (55)
CD44
FERMT3
ARHGAP25
INPP5B
FH
BID
ARHGAP17
CD27
CAPG
IRF4
C8orf80
SPI1
MTAP
ATP1A3
AK3
IRF5
ICAM1
CD81

## Sheet: overlap Deeb 2015.
overlap complete protein list (4289) with Deeb et al. 2015 (343)
CD44
SORL1
CHD1
BRCA1
PRKCB
COL1A1
NCOR2
APOE
HS2ST1
BCL2
RCSD1
MAN2B1
GSTP1
KIF14
FHL1
SCRN1
ARHGAP25
MME
HLA-DQA1
SERPINA4
LMO7
CNPY3
PDLIM1
CLIC4
TRIM4
SOD1
EML4
MPP6
FBLN2
LPCAT4
CMAS
LRMP
ARHGAP5
METAP2
TNIP1
LRRC1
VCAN
MAP4K2
MYL9
MARCKSL1
DMD
PREX1
APOA4
DCN
VAMP7
HLA-C
TTC4
MYO1D
COL1A2
EHHADH
COL12A1
BTAF1
BID
PTK2B
ARHGAP17
DDX19B
MYO6
ARMC1
ZNF318
SLC12A2
ABCC4
KIAA1524
RRAS2
HLA-DMB
GBP2
PFKM
H2AFX
PLEKHF2
MGMT
HEBP2
IGJ IRF4
ITGAM
PTPN1
ERP29
BST2
LYN
MTA3
FAM136A
MED17
FGA
DHX57
EHD3
SPTB
FANCI
SLC25A6
ANK1
UBE4B
NFATC2IP
TLR9
HLA-DRB1
TNFAIP2
COL6A3
CTPS2
FGD6
MRPL53
CCDC88A
IGHG4
APOBR
DYSF
PTK2
IGHG2
HLA-DRA
RASSF5
DPF2
SPG11
FN1
GNAO1
ECE1
HCK
EEPD1
NEDD4L
NCAPD3
IL4I1
POFUT2
SNX29
TARBP1
SLC2A1
ATP2A3
RECQL5
NAP1L1
ADARB1
BPNT1
KIDINS220
POSTN
SPTY2D1
MYL3
CBR3
HLA-DPB1
ASMTL SPTA1
IGHG1
NID2
RB1
IGHG3
TST
CYB5R2
ENTPD1
ANKRD13A
RELB
LAMB2
CD22
TXN2
LRRC57
PRELP
HSDL2
ERC1
VAMP8
RFX5
CEP135
CCDC50
CARD11
PCYT1A
SWAP70
YEATS2
FLNC
HLA-DQB1
MNDA
STAP1
OAS3
CDK6
LCK
SUB1
HLA-DPA1
UNC13D
FBN1
LAMA5
C3orf37
RAB39B
EFCAB4B
TBC1D4
DOCK9
MARCKS
LAMB1
SNAP23
COL14A1
CPNE3
TNFAIP8
TGOLN2
TTI2
MYH7
TRAF1
NFK
BIB
IL16
VCL
TTN
PDK1
LSM1
FOXP1
PDLIM3
CLIP1
TXN
HNRNPH2
BCAT1
KDM3A
GABAR
APL2
TUBB4A
XPO5
MPST
